# Supplementary material for: Bioactive Lignan Glycosides in Stems of Marsh Rosemary (Rhododendron tomentosum): Non-Targeted Screening and Identification Using Two-Stage Analytical Strategy
Source: Antioxidants (Basel). 2025 Apr 8;14(4):447. doi: 10.3390/antiox14040447 (PMC12024211; doi:10.3390/antiox14040447)
Supplement: Supplementary file 1 [file antioxidants-14-00447-s001.zip]

Archive with 1 entries (1 files):
- antioxidants-3562823-supplementary.pdf
